# Supplementary material for: Asymmetric and Flexible Ag-MXene/ANFs Composite Papers for Electromagnetic Shielding and Thermal Management
Source: Nanomaterials (Basel). 2023 Sep 21;13(18):2608. doi: 10.3390/nano13182608 (PMC10536414; doi:10.3390/nano13182608)
Supplement: Supplementary file 1 [file nanomaterials-13-02608-s001.zip]

Archive with 1 entries (1 files):
- nanomaterials-2602257-supplementary.pdf
